# Supplementary material for: Glatiramer Acetate Modifies the Immune Profiles of Monocyte-Derived Dendritic Cells In Vitro Without Affecting Their Generation
Source: Int J Mol Sci. 2025 Mar 26;26(7):3013. doi: 10.3390/ijms26073013 (PMC11989142; doi:10.3390/ijms26073013)
Supplement: Supplementary file 1 [file ijms-26-03013-s001.zip]

Archive with 1 entries (1 files):
- ijms-3458121-supplementary.pdf
